# Supplementary material for: Metabolomic Characterization of Human Prostate Cancer Bone Metastases Reveals Increased Levels of Cholesterol
Source: PLoS One. 2010 Dec 3;5(12):e14175. doi: 10.1371/journal.pone.0014175 (PMC2997052; doi:10.1371/journal.pone.0014175)
Supplement: Data S1 — (0.38 MB XLS) [file pone.0014175.s015.xls]

## Sheet: Bone metastasis
COMPOUND ID / SAMPLE ID	Tissue type	Alanine	No ID (RI:1182)	No ID (RI:1205)	No ID (RI:1214)	3-amino-2-methylpropanoic acid	Valine	Amino acid and Amino acid conjugates (RI:1224)	No ID (RI:1233)	No ID (RI:1235)	No ID (RI:1250)	Phosphoric acid	Phosphoric acid	Proline-13C5	Glycine	Succinic acid-D4	Succinic acid-D5	No ID (RI:1330)	Glyceric acid	No ID (RI:1334)	Uracil	No ID (RI:1339)	No ID (RI:1341)	Itaconic acid	Fumaric acid	Nucleoside and Nucleoside conjugates (RI:1357)	Serine	Amino acid and Amino acid conjugates (RI:1361)	Nonaoic acid	Amino acid and Amino acid conjugates (RI:1380)	Threonine	Glutaric acid	No ID (RI:1410)	Amino acid and Amino acid conjugates (RI:1416)	Amino acid and Amino acid conjugates (RI:1423)	No ID (RI:1432)	No ID (RI:1435)	No ID (RI:1448)	No ID (RI:1464)	No ID (RI:1470)	Salicylic acid-D6	Salicylic acid-D7	Aspartic acid	Glutamic acid-13C5,15N	Pyroglutamic acid	No ID (RI:1529)	Creatinine	Cysteine	Threonic acid
NIST Match		833				872	943					879	960	914	946	733	910		842		849			727	871		965		752		906	872									792	869	902	925	901		907	907	928
NIST R.Match		854				896	945					886	967	925	956	733	924		872		899			801	897		975		813		916	935									798	869	904	926	934		912	919	942
Sample 1	normal bone	565743	52378.9	14944.8	7416.81	2499.36	343370	501577	199684	532486	83002.2	3259090	8274710	11049600	762003	2551120	9486930	36519.6	9829.51	3713.72	34350.6	17514.8	28504.2	4994.14	90887.5	22561.1	328120	267.333	202504	38280.3	419014	2358.09	112459	18761.2	55468.1	96993.6	11337.7	417298	126599	617400	3324310	5501190	168977	5311460	1265810	304694	4057280	53519.9	108643
Sample 2	normal bone	1326360	269729	21508.2	52356.7	2030.48	271850	537776	313806	792964	21086.5	10230400	542957	10604900	701861	549281	7206480	43346	13654	32598.8	7693.86	46226.6	227.489	6486.03	15954.2	13662.8	166069	1714.73	283902	55911.7	213453	17785.7	67801.5	20562.1	34915.8	3061.97	37611.3	202731	43767.1	44825.2	3509810	5302690	905.533	4490020	394677	245584	415144	13748.8	66951.2
Sample 2 †	normal bone	640130	141262	16582.8	7777	1112.48	291899	490933	199313	535516	119916	5048080	4701880	10491000	1244510	2484160	8688490	43889.1	7836.42	7009.91	54731.7	6155.82	20399.7	10813.1	44321.3	32147.1	232065	4101.19	179871	110099	366978	928.134	113399	18217.7	54123.2	86757.5	10670.5	475190	132064	604871	3154790	5493250	379130	5302670	1205590	266299	638365	84470.8	293258
Sample 3	normal bone	1607590	397027	26283.3	30770.1	4805.02	434519	534867	249773	636935	43691.9	2040920	5955650	10278900	729860	2328200	8481440	39053.5	26442.7	10843.2	20615	34061	7505.75	119.848	21772.1	14252.6	230898	358.607	140061	62134.2	314487	8134.68	86507.9	20081.1	61008.9	24199.8	18932.9	339489	103166	42025.2	3116600	5260490	249623	5360450	736864	261466	654834	61531.2	181158
Sample 4	normal bone	590188	106198	24053	6959.6	2421.95	368255	503495	176191	487351	259813	2883650	7144780	10494900	1885490	2724380	8602600	56779.8	13672.2	8105.17	40669	13240.2	18984.3	12646.6	65518	39958.7	257273	5389.97	179715	126276	389492	978.924	112732	17940.7	55478.2	83590	10901.5	449342	187043	461143	3077270	5391250	487934	5567300	1983850	267081	434542	77462.4	414257
Sample 5	normal bone	2745550	449957	49494.6	45384.5	2755.52	406077	479992	180447	459295	376515	4970890	6989650	9519980	1095530	2954580	7784300	46257.2	28745.1	39418.4	29538	15196.4	19603.8	5515.4	148656	28219.9	424524	3940.45	178884	122770	628868	5830.04	103725	22458.1	76979.6	73608.7	11019.5	561403	81451.7	119211	2921280	5441360	373387	5461610	1470540	491851	5320790	100414	215900
Sample 5*	normal bone	2702650	185938	31147.1	14112.2	3082.99	401478	488280	159561	438645	507717	4913800	7185750	9690880	1174850	2796690	8018570	82360.7	30137.9	41134	64442.3	17095.5	25941.7	10238.9	233131	31064.3	423474	7513.59	186067	110416	618635	1499.44	109307	19335.8	87422	82649.6	11637	606969	148382	442869	2733330	5393020	364111	5306470	1479400	427356	4421640	99722.4	208371
Sample 6	normal bone	1574980	364441	48129.8	69328.7	7673.48	185632	528181	193554	514275	83081.3	2528000	4115560	10007400	601038	2826720	7667590	78317.5	17544.4	27710.3	58036.5	11180.4	22759	15427.1	37523.5	15660.4	191041	4770.21	152396	39804.7	276202	8588.39	111994	21525.7	47223.7	80963.3	8886.33	396338	131748	404199	2832420	5884260	112995	5053140	700861	103448	220811	58309.3	91746.3
Sample 7	normal bone	591235	176305	23376.5	9139.34	3109.13	252320	515181	213249	586653	86423.3	1577730	7518910	11451900	1029360	2247920	8518730	51334.2	7289.52	25010	63563	6851.67	26386.1	10000	53046.9	26388.5	149920	3705.57	143689	165084	299982	1993.37	123234	19138.7	59004	80750.9	13022.4	466876	164388	571735	3399090	5894670	330238	5374720	1752880	300499	328033	66442	194914
Sample 8	normal bone	1596380	472342	44906.9	35462.1	3481.49	465762	523102	203446	518881	53959.9	5558470	6144200	9581570	958594	3032730	7583740	48955.9	30611.8	2782.33	40344.6	10304.6	18688.2	12143.3	45510.8	17241.7	326231	2601.7	170994	38990.2	392854	3984.95	112731	22557.3	56924.6	66096.9	15322.2	507197	143554	295595	2730620	5699980	337641	5250180	942050	152273	634002	67964.1	235109
Sample 8 *	normal bone	1445170	466104	55716	57379.8	2193.98	458948	547485	193916	520005	68630.7	5750670	4594630	8607210	1004170	2400390	7337010	94973.1	31748.9	2666.57	32858.1	8883.26	27970.3	8385.4	66508.8	16417.2	323952	3045.78	172031	35945.2	390192	2157.73	102349	24966.3	74710.3	70966.4	8921.49	501029	139097	339014	2557450	5714300	345762	5115960	822314	115093	565928	65526.4	234793
Sample 9	normal bone	917227	520191	46408.4	33561.9	6639.2	262692	492430	189574	502359	314732	2922160	5064280	9992000	2403170	2981530	7920410	60857.2	9421.01	593.701	51468.1	4906.03	14117.4	10730.6	82333.7	37320.1	284073	10129.9	145301	144420	504359	6346.69	105841	22542	65785.9	67536.6	15063.7	560141	205852	336399	3037600	5656810	904100	5756960	2298280	456874	423377	80463.9	397633
Sample 10	normal bone	602388	99657.4	19164.4	7665.23	0.753895	270759	553542	226093	611486	24386.6	2697640	5268580	11937800	619890	2243700	9526860	39180.9	17211.8	32231.5	69798.4	12535.2	20971.5	2937.36	24062.8	15877	205133	6264.49	198384	46099	184781	3027.08	117304	20227.4	50586.3	75301.1	13374.1	410034	137800	418410	3621300	5995990	211302	5203760	544810	178909	248320	75131.3	67639.4
Sample 11	bone metastase	682934	184125	36173.9	11107.7	11600.5	314430	509060	198940	562502	167109	4204230	7481640	11881900	1595150	2393420	9077290	41347	13994.8	12588.7	55380.2	8331.14	18855.9	10122.7	88478.2	26593.4	406275	13503.6	168669	64764.9	488236	7683.86	118002	22749.2	44521.7	101803	13109.7	470467	166114	162648	3297060	5771960	1199790	5627880	2100600	327226	751885	97656.6	441925
Sample 11 *	bone metastase	1878320	511295	67728.7	51606.9	13279.9	305067	528660	186536	496921	236248	4875980	6570610	9953460	1824670	2581000	7546050	93280.1	17683	11302.9	59388.7	5041.71	23408.2	16189.8	119559	23330.8	403938	18319.8	162104	58674.3	481737	6329.86	120189	26703.7	59117.1	104333	9777.02	574829	190411	434504	2765310	5871510	1214620	5515780	1977750	277172	670062	89048.4	434224
Sample 12	bone metastase	480877	187673	59438.1	9798.03	19611.9	416655	519910	174557	486569	191472	3624560	8708540	10240800	1211010	2548840	8119210	47013.6	27821.4	7680.31	47409.7	11571.4	23652.1	14431.8	60753	46824.4	376436	478.061	214148	108369	519583	2239.56	120790	25348.8	61112.5	81915.7	12038.3	556589	203577	445826	3017980	5510300	552429	5233070	1211790	287056	363906	106108	368438
Sample 13	bone metastase	2145010	702010	95360.1							115607	4849910	4414450	8329220	1719980	2578080	6765680								39600.5	43509.9	890825	7977.97	199752	54747.3	1135870	1883.81	96175.3	25733.5	49101.4	63005.1	11154.9	542605	153387	282834	2263350	4899810	880031	4871610	1376760	403594	173120	414928	319732
Sample 14	bone metastase	5074540	728819	123375	32052.7	84391.2	659450	508502	133926	361840	1302410	3376280	13669000	8978900	4332240	2698220	7336270	62480.6	24143.3	3089.15	68723.8	8715.61	20638.4	8314.34	170100	121776	403788	51747.4	192755	180430	1359970	11900	114101	35307.8	73024.6	86964.1	11062.9	722912	389523	485396	2517550	5352660	1443960	5714670	4153450	624302	1037900	392291	748920
Sample 14 †	bone metastase	5757240		154369	16648.8	129420	744248	456351	126038	349360	1508890	3033970	20571700	10315500	4119370	2467700	7727470	41433.1	17916	3429.44	106985	8246.25	14196.1	20523.8	186891	152388	483340	52038.1	169614	234128	1671630	11728.4	100455	37353.1	67445.8	88538.3	13771.1										1200090	508600	975313
Sample 15	bone metastase	4091220	560163	116444	48182.2	233735	684474	478962	201933	507455	484319	2540340	10638200	8376590	3333780	1253140	7549590	23705.1	90046.7	5036.38	52398.8	40627.4	6217.9	2902.75	53536.4	73660.6	768920	3114.48	169046	208053	1059260	8383.87	88052.2	30777.6	46052	66661.2	18092	612970	186120	47356	2754290	4276200	3158410	5344420	4461400	879784	1372530	212031	836441
Sample 16	bone metastase	1851440	593577	77907.9	73988.5	194772	448086	615392	213389	567041	213229	4183920	11221400	10254900	1642100	2184890	7513780	60253.3	30461.8	23456.4	40789.8	12359.7	17931.9	13476.4	130542	56024.4	320349	32268.7	215844	430290	997928	12728.4	125505	29481.7	69174.3	77102.5	8400.42	844796	140686	149766	3002320	5811410	1203820	5369050	2374480	899083	4139040	81853.7	802175
Sample 16 *	bone metastase	1862850	643408	72079.6	82153.4	181937	435153	628279	200751	513919	279767	4113730	9735610	10228000	1776090	2082960	7435630	112028	30618.7	19951.3	53174.2	11200.9	24736.2	14234	177530	51018.5	312884	30120.1	210945	359128	957999	5662.37	129293	33863.5	74263.2	98610.9	13839.7	933366	169143	532400	3103620	5692960	1163420	5272950	2323290	701259	3383280	74888.1	773484
Sample 17	bone metastase	2701850	839778	128021	16377.8	121967	659788	535634	177727	449883	365562	5855610	8594800	10253900	3127410	2222260	7492350	47753.8	61711.7	11338.3	41812.4	10833.7	13429.1	24017.2	173994	100693	845743	447491	215858	346492	1304240	4555.93	119704	43759.4	56101.2	70075.5	13722.8	744230	184197	139893	3054510	5454700	906441	5215350	4592890	472431
Sample 18	bone metastase	681022	191481	188030	4193.3	73545.2	984240	377462	163650	432329	11432	14287100	7050690	11427600	3519360	426535	8742660								100101	54509.7	1300710	2135.88	132042	260036	1959490	10024.1	80320	37849.4	48249.6	23475.8	22985.6	393664	44192.6	49038.7	3229680	4213690	1375090	5479980	6517460	681521	1719870	297493	350882
Sample 19	bone metastase	4197300	446935	88547.1	72731.2	45484.3	650056	1177610	490451	1288530	83179.1	5217860	11535000					103596	76007.2	14374	57215.3	32047.2	16258.4	3075.79	114309	37395.1	393665	13344.3	342291	248427	864124	21077.9	214031	54614	102651	68172.5	34727.4	804016	228692	110728	4263560	5211840	1094800	4615910	4667770	363501	708137	177437	396609
Sample 19 †	bone metastase	721223	235523	70505.4	13046.3	19620.7	542728	540638	166465	466897	141123	7161420	9812280	11189100	1237660	1982580	7910220	54266.5	60450	24650.7	76111.4	13517.3	25320.8	21994.7	137539	56645.2	583161	14872	205392	158385	726624	3411.6	119318	34851.4	65506.3	84232.8	12837.8	621421	214711	446988	3234260	5796580	1114910	5302290	2940350	252567	816198	169661	412194
Sample 20	bone metastase	1651600	543590	79689.5	32815	19580.4	395295	493097	218290	544556	236871	3696600	8342890	9318310	993288	2688030	7977450	28679.4	58822.7	5876.31	32550.1	15393.5	6771.85	11507.3	56568.7	44913.2	375597	2786.24	182957	60119.5	424073	6264.63	94620.8	24908.8	42222.4	42013.6	15633.3	447124	98002.6	60022.5	2977690	5327980	849174	5472470	1360110	227653	688364	123223	300859
Sample 20 †	bone metastase	646379	162852	15036	12331.1	12535.9	234058	563296	206768	588415	114921	1914350	5057580	11133100	809172	2408840	9402360	67802.1	25148.5	2251.33	50698.6	13459.9	31198.9	6816.31	57995.5	16115.5	239228	797.096	155448	47018.6	256115	2537.51	113404	22245.8	51142.5	81038.5	8944.92	374574	137630	426275	3404400	5593100	431304	5324250	889752	123937	551734	73472.5	165329
Sample 21	bone metastase	461996	200051	68510							2241620	2459760	14708300	10065000	1657770	2636850	8530350	38851	10001.6	689.009	30816.5	10738.1	26802.7	3778.76														747612	212689	505706	2825490	5163460	1772850	5715380	3986460	556556	1158300	112517	706230
Sample 21 †	bone metastase	465634	171268	49267							1240750	2906610	13125600	10219900	1569020	2745880	8292320	47705.4	8241.04	844.603	45360.9	6790.02	21421.8	13865.3	174564	84521	320756	54200.6	157800	1035460	587453	2339.19	112550	21120.5	126009	87665.5	16115.4	654740	185386	528912	2793710	5250620	1289370	5550280	3075640	442166	891254	140088	680017
Sample 22	bone metastase	2315320			49703.6	151104	744943	498771	131997	354885	1563660	3432590	11522200	8053830	5167010	2401080	7023930	50359	29679.9	3297.88	109492	5517.13	16732.4	22400.9	279997	116415	1095570	34787.8	210653	510381	2208510	19185.2	105465	40963.6	90923.8	80747.2	13269.7	888928	271736	472157	2359810	5163020	2280150	5390210	5144500	481139	1831060	260626	452359
Sample 22 †	bone metastase	2265400	443280	191288	9940.17	190734	807655	522399	184744	471824	942628	3145420	16440400	10239100	4825490	2379870	8530830	28691.9	35212.7	2775.95	128148	11611.1	8381.77	14182.1	142686	108678	1135680	32576.9	223049	690987	2338790	17200.7	106616	35393.8	83630.5	67585.6	15581	945274	196964	127898	2921200	5038090	2440250	5753500	5335670	707463	2179630	395806	495736
Sample 23	bone metastase	501888	138921	42092	9031.84	2034.31	428518	563944	177205	493729	50684.6	4983010	6587580	11015100	1086040	2111020	7914220	60032.1	40506.9	44025.1	65702.4	12688.3	25999.1	10631.3	54960.9	17591	391289	30.2635	274914	62470.2	314131	2159.3	120553	23436.4	66986.1	82881.1	10749.1	550380	164862	408362	3297870	5907860	428039	4844640	1118920	218017	467440	102436	149662
Sample 24	bone metastase		317054	180971	7218.34	54004.1	956480	538811	158389	449503	363553	10455500	7400720	10993500	4976760	2112560	7419110															8016.41	120919	38327.5	74845	79663.4	11483.8	604755	151326	437682	2798310	5341140	3218620	5285730	6866240	246841	2582020	190983	653729
* Analytical replicate
† Biological replicate
**Manually quantfied metabolite
[truncated: 132 more columns]

## Sheet: Bone metastasis testset
COMPOUND ID / SAMPLE ID	Tissue type	Cancer	2-hydroxypropanoic acid	No ID (RI:1050)	No ID (RI:1118)	No ID (RI:1118)	No ID (RI:1120)	Glycine	No ID (RI:1140)	No ID (RI:1146)	Organic acids (RI:1178)	No ID (RI:1217)	No ID (RI:1220)	Valine	Amines (RI:1225)	No ID (RI:1235)	No ID (RI:1236)	No ID (RI:1237)	Urea	Leucine	Glycerol	Phosphoric acid	No ID (RI:1286)	Amino acids and Amino Acid conjugates (RI:1295)	Proline-13C5	Proline	Glycine	No ID (RI:1310)	Succinic acid-D4	Glyceric acid	No ID (RI:1332)	No ID (RI:1334)	No ID (RI:1336)	Uracil	No ID (RI:1340)	No ID (RI:1342)	No ID (RI:1344)	Fumaric acid	Serine	Organic acids (RI:1362)	No ID (RI:1364)	No ID (RI:1369)	No ID (RI:1371)	No ID (RI:1377)	No ID (RI:1382)	Threonine	No ID (RI:1386)	No ID (RI:1393)	No ID (RI:1401)
NIST Match			912					809						940					920	803	929	948			955	927	942		969	876				848				863	943							944
NIST R.Match			960					917						940					922	825	929	956			955	931	959		974	947				859				901	953							950
Sample 25	Normal bone‡		2995760	6449620	6.16588	9.80217	33322.3	7627.83	74307.3	2841610	288930	1885.97	78788.9	170715	200228	200637	258537	37297.7		141452	12327400	1932470	499466	300067	5166230	223083	308943	753675	5255890	5463.44	76536	62988.6	26087.2	16483.3	127532	20638.9	12598.2	23612	107216	67858.2	83314.5	65494.8	26790.6	38571.5	27653	141929	329585	61535.8	70902.3
Sample 25*	Normal bone‡		3023460	6684550	39.0707	1.89052	36924.8	6404.13			296706	1464.84	80104.7	168757	201384	192576	257807	35356.4	4071360	135278	12060000	1800350	443251	291026	5196160	235471	484554	778549	5208890	5178.28	84732.5	63693.3	26302.9	16287.1	128210	23039.4	17780.2	23214.4	104208	68391.2	78544.4	65348.6	27244.1	34686.9	29268.7	142651	329327	60772.4	56386.6
Sample 26	Normal bone^		710882	7607620	1319.61	55.3725	21468.6	8850.86	55115.1	2264230	252630	47.6009	116593	137546	205263	471797	278844	31381.2		3853.54	2278950	1540360	726484	2314.57	4354800	109638	258588	783308	4585780	5533.95	76218	67046.2	26624.1	13054.1	140438	26308.5	8555.54	10628	91504.1	14012.5	84055.1	65111.1	23675.1	38003.2	45054.4	127825	367158	65212.5	74325.8
Sample 27	Normal bone^		108097		71643.4	118285	6093.96	3.30736	306277	3175360	149834	1848.66	99956.7	199346	209349	337122	279668	68112.5		431779	7955140	1124750	621342	401062	5108920	138163	445794	766058	3492340	1879.18	99278.7	65037	29867.6	21381.9	132566	26464.9	7966.98	9096.9	143071	70225.9	87159	51595.7	31389.6	52835.2	69058.1	200747	348289	75317.9	71319.8
Sample 28	Normal bone~		2792050	6899730	202.171	122.785	36585.8	31584.8	58186.7	3631640	323497	1480.65	86241.6	468378	230145	296497	257409	26812.4	718310	743851	6876300	1917030	613954	658244	5515190	419305	1218850	796512	3565270	3867.01	77614	64812.3	26739	67904.5	128017	26703.4	10734.3	26756.7	420271	55734.7	86478.2	70681.5	29544.5	36602	89858.4	492925	340713	67937.9	70473.8
Sample 28†	Normal bone~		184473		53957.6	252305	75635.3		789980	5609560	117350	5341.43	210144	102070	484751	794705	699554	154658	14045.1	209591	2299640	1244550	1464550	626673	3585820	99424.1	290041	1756150	3580710	4876.9	206174	155516	73455.1	9182.18	314294	59585	19090.4	24884	98540.9	53946.7	204025	169126	71166.2	105164	86341	124382	828952	185588	157675
Sample 29	Normal bone‡		4977.32		103105	114649	347.1	1877.2	287289	3405410	185246	4061.02	73996.4	69416.8	197318	188138	282737	83657.1	18384.3	146160	2492310	1147720	423260	280741	4724400	90537	188491	708237	5397340	509.326	102219	63275.7	29873.8	13517.9	129703	27511.5	7143.3	11833.3	108952	32934.2	84210.3	54659.4	33390.3	55065.7	53489.5	119740	328520	71114.9	64268.8
Sample 30	Normal bone~		255573	7107050	335.936	64.9739	35995	5690.21	77765.9	2546760	293711	2637.15	83523.9	101825	200062	362890	255445	23545.9		130788	3775670	748956	540677	258843	4968530	105303	296222	705357	4611520	2792.81	80343.3	66154.5	30471.5	6621.45	127890	24324.2	12780.2	8005.71	108332	39847.2	78730.5	62846	27951.1	39912.5	26446.7	102305	334820	61783.6	56720.4
Sample 31	Normal bone#		163676		68691.8	136213	8704.07		382342	4906050	59473.3	1800.48	93813.8	59959.5	248544	317730	340842	73188.3	19482.6	75498.5	8998860	447867	662119	310025	5445470	83409.4	95696.5	967546	1366860	2936.82	110688	80860.1	35757.8	4102.75	155568	31070.5	11231.3	12518.9	26010.8	79157	103254	73484.3	35857.5	56723.8	28193.6	44081.7	412061	83311.6	68344.8
Sample 31†	Normal bone#		765376	7844070	44.9349	523.117	43189	4634.85	66317.9	3203940	281837	4918.31	90380	83774.4	217244	269733	279095	28578.4		89794.7	11082100	1028420	583360	270039	5367750	93599	153297	809241	2282730	2484.71	85159.9	69568.8	25851.8	14783.8	134688	25834.2	12332.4	7847.88	46068.2	45738.7	82250.3	73070.7	28279.6	41784.8	37503.2	77638.1	350674	69815.5	64606.5
Sample 32	Normal bone‡		621757	7379030	286.776	332.833	38672.9	4695.28	58507.4	2586660	291333	5731.06	106625	80169.5	202069	388838	268733	20512.7	29107.9	80489.6	6956920	655372	649343	238332	5078590	69728.3	135542	739866	3889980	3706.56	80189.9	66174.6	26032.2	6236.19	133972	25085.7	11748.2	8455.85	56162.5	52836.6	86875.2	66272.5	26224.6	52834.1	26517.6	64925.6	347014	62541.3	64165.9
Sample 32*	Normal bone‡		15564.8		134059	127816	434.643	3096.7	579023	2665110	111640	1263.28	79861.7	81209.4	214134	202309	307845	80493.2	27362.4	135488	7143480	655481	450564	308716	4965440	74073.2	200424	800932	3981260	1455.21	127177	68939.6	34842.3	11593.2	133756	28393.8	6448.76	11655.5	58622.7	56218.4	87050.1	58643.1	35953.7	48870.9	33753.5	70426.7	352232	76156.9	68668.6
Sample 33	Normal bone‡		5291180	3297030	46.711	12.8197	29933.1	25612.4	55627.5	1777900	227106	1031.77	71704.2	325964	176229	188039	218293	24641.6	1330600	297491	1123440	3120970	441876	429404	4192190	293570	901579	624869	4999270	5645.4	65946.4	52487.3	20193.7	41759.2	108262	18848	11080.4	60332.6	446650	37593.1	76668.4	60439.3	26731.5	48963.4	72649	490855	296494	52540.6	54341
Sample 34	Normal bone^		107651		24532.3	92180.9	23248.3		315518	2735310	178359	1707.85	80258	49552.9	189832	293421	271486	48877.2	12039	81362.6	1033980	546292	516759	223320	4651200	51415.9	104425	662373	4890290	2619.72	85239.4	61175.1	27747.8	3995.93	122738	24784.3	8977.72	8357.45	46548.6	32869.7	78382.4	64663.1	27883.5	32366.1	38985.4	57346.7	324498	66385.3	65156.3
Sample 34†	Normal bone^		133896		85474.6	121479	7135.75	2310.85	313578	2189580	135149	1553.52	90906.9	39216.4	217740	314308	298347	65505.6	9272.98	81959.1	2265240	500288	532123	262658	5119630	44508.3	81963.4	797164	3513220	1430.57	110584	70404.4	34414.6	5320.52	139466	28705.9	7714.19	9581.86	29950.9	46976.7	87423.2	53676.7	33452.5	46424.2	39255.2	40802.2	365943	74050.8	69413
Sample 35	Normal bone#		102129		25398.9	99803.8	9520.7		283687	2095970	125064	2004.87	88563	119612	181967	307148	255051	76759.6	1285060	196195	1031980	1113140	543170	269161	4539530	243773	187142	655622	5112730	3555.72	82114.2	59364.1	28457	3408.14	123527	24057.4	8059.69	11435.9	109876	25346.1	82470.3	56401.6	24717.7	61442.7	28305.9	131687	320775	65301.9	60330.5
Sample 36	Bone metastase	Prostate cancer			27485	89597.7	4870.45	423.812	218166	1917690	346668	18107.5	69692.3	284993	152933	300768	204850	48649.8						403447	4092230	462901	1599910	587607	5312210	11786.8	70158.9	48897.9	17742.4	109261	103088	14793.6	6008.51	145491	712973	47617.2	76520.3	49193.3	30113.2	29647	114091	645429	273617	52137.4	49549.9
Sample 38	Bone metastase	Breast cancer	6509.71		60411.3	99880.1	3990.54	554.63	250480	2347540	145038	1301.38	78560.7	182811	176133	267874	249169	64977.8	1102310	297156	7559120	2733220	506693	354600	4541930	198265	598097	677633	5547840	6824.22	86227.4	57050.9	26131.8	26527.6	117820	21136.5	5629.63	20167.2	256463	61042.5	76242.9	48523.4	27889.1	40116.3	27670.6	224700	305592	64908.6	59969.4
Sample 37	Bone metastase	Breast cancer	7890060	4986760					70846.7	2657870	278485	2066.38	82825.4	176712	193190	255737	245933	26266.2	790419	97640.2	4053600	3248770	496996							48973.1	76815.7	64017.7	24736.8	48340.7	121230	22508.9	17182.9	37270.2	267971	38420.4	79972.3	63299.3	30033	41781.9	26334.8	279477	324862	54922	63971.4
Sample 37†	Bone metastase	Breast cancer	5573890	5125350	195.914	6.78759	30066.2	151763	64650.4	2038330	246968	1393	75928	160590	176108	272487	229611	25553.9	935729	69279.4	5949880	3028070	508655	230289	4773400	171302	5480520	701333	5798470	27988	69986.1	59055.4	23155.6	38237.9	116459	21735.1	11041.9	31263.5	204803	41581.5	71520.4	55098.4	27921.4	31706.4	24721.9	242494	296933	52449.2	45550.7
Sample 39	Bone metastase	Squamous cancer			1229.41	16852.2	124.926	1651.82	594.19		219564		13179.4		63.2568					1226.23	985033	2433090	182888	16513.5	4005110	277444	524907	646721	5390810	4782.64	44769.4	63243	22126.6	39940.2	135739	22523.7	5527.96	27826.9	183172	40402.6	81229.7	69542.5	14157.6	22873.6	23654.1	165156	334758	49344	56082.8
Sample 39*	Bone metastase	Squamous cancer		583810	134919	141907	426.686	3249.6	559100	3256810	163292	3526.2	80965	174730	222126	187910	315544	82463	762996	231186	2316910	2571750	482043	409328	4211530	294657	653762	808717	5503950	18674.4	118415	66866.9	30153.6	55043.7	138743	30332.8	6899.17	33006.1	203847	41021.3	90186.5	67781.8	39609.3	47763.5	36731.5	185131	368071	77773.3	60847.1
Sample 40	Bone metastase	Prostate cancer	4392320	4880800	75.5955	34.3986	24999	106078	79687.1	2249230	312563	66434	58704.5	309853	177720	205927	224910	30041	1642190	144589	3005950	7563800	472147	356263	4493550	420367	1914220	648707	5409220	35304	73590.1	56550.4	21009.4	67838.9	112478	19167.5	13057.8	175528	823655	43179.4	80755.1	61524	29437.6	28528.3	73719.7	671096	303316	49587.8	55102.8
Sample 40*	Bone metastase	Prostate cancer	2993790	4471060	305.637	77.6436	29976.1	76298.2	88306.9	3150690	302562	4059.61	62930.1	307207	186737	158591	209474	29453.8	1672020	203558	6127110	7156070	460576	370002	4432800	389206	1537920	621657	5245850	41159.6	65823.7	54641.5	18438.5	72350.8	108946	17918.8	12318.7	132536	809680	55745.9	77316.3	60216	28974.1	41101.3	51337.5	587529	295591	49487.2	52345.5
Sample 41	Bone metastase	Squamous cancer	6785120	5126070	314.17	10.7763	32772.5	37260.5	79759.8	2198830	228345	3689.8	78452.4	224194	185056	272831	238407	26346.7	1527900	151974	5142190	5731270	498901	351239	4925720	503422	934385	682091	5702680	56054.9	69824.8	58878.6	17793	99560	120250	19370.4	12531	44015.1	253001	27327.8	77406.6	62668.8	27370.4	43082.4	26318.1	251820	321337	56605.8	57394.9
Sample 41*	Bone metastase	Squamous cancer	29044.9	776366	103286	116150	723.295	1552.46	315617	2480850	234156	25190.3	67261.6	229989	203516	182790	290021	77796.7	1637920	375789	5301150	5384330	407167	452460	4861640	480910	1054430	771944	5999530	78249.6	114107	63941.8	26493.8	107951	129970	24984.7	7635.22	61329.3	269079	34181	85735.9	60311.7	37413.8	54267.1	30742.1	272838	337539	71121.6	58538.4
Sample 41†	Bone metastase	Squamous cancer		560054	38707	118307	20478.8		343591	3831110		32990.7	89064.7	330720	223514	246700	288413	72815.4	2521220	538675	1388840	3435310	626710	526210	5110890	643253	967276	825863	4559410	62503.9	92070.6	67571.3	24387.1	80174.5	140038	22878.1	9659.98	49477.7	279793	45285.2	89918.1	67435	33816.7	43985	32873.5	314091	374229	74865.6	72946.3
Sample 42	Bone metastase	Kidney cancer		209627	14021.1	113968	28208.4		335220	3991610	541033	34479.3	93741.5	258832	235769	469142	311657	45730.1	1183640	421026	3748420	10572600	795779	459563	3762790	294771	1989000	897061	4823080	7488.49	108527	76323.2	28399.3	128405	151539	26472.5	17013.6	70735.3	460666	51701.7	107990	89681.6	42086.7	52840.9	279473	427118	391754	85586.9	83188.6
Sample 43	Bone metastase	Prostate cancer	15149100	4277410	205.71	68.7159	31061.9	90108	65670.2	2795640	283144	2191.91	85317	360473	204081	271746	245642	31986.9	2162990	173756	2478580	7392340	571146	407538	5024090	490480	1421640	704173	5766430	90926.9	66529.8	62547.7	20310.1	82875.2	123242	18998	13470.2	78984.9	441635	31525.3	85820.8	71118.6	25089.3	45073.2	147038	382179	311465	56509.1	52969.2
Sample 43†	Bone metastase	Prostate cancer	12100900	6427900	74.0021	1195.51	51951.5	20340.1	32465	3361850	323640	14677.2	118938	249452	233586	300837	296600	67933.5	1683650	263038	2271830	7443880	779100	389561	3794530	383249	967520	861666	4669980	62670.7	82476.1	73088	31451.1	52114.3	153052	23090.8	8283.49	62274	321435	45371.2	93592.5	70044.8	30740.4	32478.8	163548	295277	377702	72041.1	79856.8
Sample 43*	Bone metastase	Prostate cancer		633199	73809	165388	6461.14		547804	3918470	352844	19534.9	99884.7	272637	262475	213230	362954	91228.6	1699630	397746	2309050	6012270	694449	472618	3802500	385895	1151980	980011	4863020	70365.8	136637	83253.8	32659.3	70462.3	161609	29460.8	12311	72923.1	356702	50096.1	110561	87828.3	43758.3	52750.7	163692	331405	415301	91401.4	80914
Sample 44	Bone metastase	Prostate cancer	813631	7521100	627.261		41129	15276.1	60510.4	3035740	247707	7942.03	109133	134015	216911	394909	289709	31304.2	48706.6	72454	1023170	2289350	671980	3141.6	4076410	149394	417040	816586	4672870	44146.7	84014.2	71221.8	23730	16694.9	141944	23376.2	8907.6	17113	147588	43444.4	96890	77425	27023.5	58237.5	32749	164053	384085	67787.7	76453.8
Sample 45	Bone metastase	Prostate cancer		334887	43652.9	112278	6105.97	570.087	282220	2783540	381784	190786	62985.4	408108	204813	186233	261615	67857.6	1888760	595685	4373510	7806100	558243	501115	4180120	578205	2262250	725093	5103530	74388.8	80442.4	59431.6	25752.2	63641.4	121873	19524	7802.24	119573	1235050	56391.9	86879.5	56314.5	38604.5	34428.4	140459	1010210	337895	66367	67305
Sample 45†	Bone metastase	Prostate cancer		260397	52260.1	109318	3546.62	322.314	253381	2358570	359753	204888	53672.6	373847	193700	149678	249348	64600.4	2105370	530500	9855750	6855360	464873	476839	4562690	508225	2440910	705419	5550040	70871.2	80162.1	53852.7	24663.8	49134.3	112620	19609.3	8614.99	123963	1108420	85892.1	84642.2	57964.6	38165.5	43234.7	132362	940909	308419	60181.3	58806.4
Sample 46	Bone metastase	Breast cancer	19801000	3662470	210.957	223.738	30502.1	114727	52607.9	2501610	352285	2246.79	93412	332538	183118	364832	229447	17224.6	1430590	260263	1678000	7916130	527545	420671	4822630	520100	2164350	652680	5831870	39061.6	67035.3	57223.4	17564.1	114217	114897	18448.5	10095	47536.9	488707	39969.2	75141.4	51327.3	28372.9	30268.2	69293.7	499149	306326	62127.2	50856.5
Sample 47	Bone metastase	Prostate cancer		265395	55816.6	137579	4896.2	1034.01			276981					147764	277871	79176.4		534902	10335500	5213950	551151	497571	4941390	559761	1872550	809360	4727050																			70563.5	72529.5
Sample 48	Bone metastase	Kidney cancer	14402300	12234200	709.744	671.497	79991.5	72509.8	125842	5473040	682624	5885.07	184925	194124	426184	672492	517941	55840	1557630	225934	1775710	10310000	1381650	591238	3948720	1798550	1745740	1675480	4758590	14546.3	175364	137793	48696	114502	275580	48783.7	24469.8											149799	124180
* Analytical replicate
† Biological replicate
‡ Normal bone from Prostate cancer patient
^ Normal bone from Breast cancer patient
# Normal bone from Kidney cancer patient
~ Normal bone from Squamous cancer patient
**Manually quantfied metabolite
[truncated: 137 more columns]

## Sheet: Prostate tissue
COMPOUND ID / SAMPLE ID	Cancer or Benign	Bone scan	Organic acids (RI:1152)	Organic acids (RI:1162)	No ID (RI:1200)	No ID (RI:1201)	No ID (RI:1203)	No ID (RI:1205)	No ID (RI:1206)	No ID (RI:1207)	No (RI:1208)	No ID (RI:1208)	No ID (RI:1210)	No ID (RI:1211)	No ID (RI:1217)	No ID (RI:1222)	Valine	No ID (RI:1227)	No ID (RI:1234)	No ID (RI:1236)	No ID (RI:1237)	Alcohols (RI:1238)	No ID (RI:1239)	No ID (RI:1253)	Urea	Ethanolamine	Phosphoric acid	Proline-13C5	Proline-13C5	Glycine	No ID (RI:1311)	Succinic acid-D4	Succinic acid-D4	No ID (RI:1333)	No ID (RI:1337)	No ID (RI:1337)	Nucleosides and Nucleoside conjugates (RI:1340)	No ID (RI:1343)	No ID (RI:1344)	Itaconic acid	Fumaric acid	No ID (RI:1357)	Serine	No ID (RI:1363)	Nonanoic acid	No ID (RI:1365)	No ID (RI:1367)	No ID (RI:1370)	No ID (RI:1372)
NIST Match																	918								921	854	918	820	938	955		953	723							786	896		930		901
NIST R.Match																	923								922	872	918	820	947	962		956	723							915	908		939		912
Sample 1	Benign		18384.3	7808560	9.44882	17078.5	25456.6	15141.8	623.485	1254.64	14952.4	14401.6	3300.38	23156.7	18099.6	3111.95	94804.1	392612	1199.18	140664	18069.6	582799	6086.82	1099890	866039	368271	10442200	3025250	5295380	662703	111717	7178020	2427330	58606.9	2159.12	58681.1	18271	14203.9	458.747	22736.9	16405.9	5065.11	193751	89158.6	116850	3547.69	67459.1	5185.76	21600
Sample 2	Prostate cancer	M0	874.04	7641210	93.0315	24338.6	10995.6	2273.57	401.151	7147.84	48281.3	68693.6	28.5178	20973.9	12891.2	1723.87	226833	393394	52806.7	131438	16979.6	520226	6741.24	433963	1068430	563810		3528800	5287330	1691780	111561	7405780	2776460	58939.1	1449.85	41123.9	27185.7	10069.1	2031.23	51955.1	42743.2	6010.04	537002	226626	657402	2020.84	53319.9	5097.97	35314.1
Sample 3	Benign		735828	6176900	3406.96	16832.4	30574.6	27030.5	233.493	2736.67	17395.1	36569.4	4857.77	11900.9	51945.5	2211.86	103673	423245	73461.5	135748	10515.7	541220	14503.2	1166910	671702	191303	8717610	3296380	4600500	909058	112933	6864440	3059200	103386	2611.15	62479.6	32624.2	14429	7870.65	13656.9	25321	4625.34	163630	59988.4	603779	1438.05	72380.8	10152.3	31530.4
Sample 4	Benign		609747	7166320											27839.3	5126.33	95981.1	435223	20113	110500	27567	456837	9673.38	1259120	349117	324253	9811790	3091200	4507750	798111	118426	6474910	2796730	99509.6	1129.28	33172.3	38216	15765.2	5268.62	79972.5	44662.7	4470.92	258000	116232	265413	2346.56	39372.3	5427.65	40479.9
Sample 5	Benign		675858	6241270	4526.72	19727.4	20260.1	16486.3	81.0709	753.054	14721.9	31124.5	5430.21	7623.54	56419.3	2628.73	110591	406660	2223.82	129088	22087.6	506335	10315.1	1058970	1523280	204035	8446640	3281160	4739700	484916	115744	6795070	3092340	94386.2	1293.16	32845.9	44467	9643.35	7730.46	45098	21883.7	5510.5	219070	92236	77465.3	7961.3	47548.8	9833	35917.2
Sample 6	Prostate cancer	M0	639540	5403470	1123.6	25428.7	28319.5	16925.1	332.596	8023.66	20513.5	39613	4425.92	21952										1235680	914926	187610	10607300	3333280	4457460	1518870	118839	6434520	2964230	69232.6	76.5746	7028.88	32511.3	21990	5461.13	25510.4
Sample 7	Benign		667767	6069490	3867.59	17596.6	21318.8	26026.4	10.3989	3175.81	9734.19	21903.8	5070.63	5429.95	54390.3	3439.11	79962.5	425372	3160.66	117210	26500.6	471841	10588.4	1333810	617478	147132	7832560	3120990	4550190	454176	116664	6359990	2882820	103137	3743.31	68272.9	34096.7	9634.85	8546.49	36812.3	15630.9	3822.46	93639.3	48036.1	102798	4321.61	53222.3	6621.89	35069.8
Sample 8	Benign		6357.7	6083310		22818.2	14538.8	6504.83	223.352	36871.7	16276.5	33979	2938.71	22174.4	13893.6	719.316	154009	392500	24873.5	118611	17528.3	475773	7980.79	1191450	1131220	98924.5	10973500	3192250	5094030	1250350	108944	7051520	2806150	68697.8	1608.84	49834.3	34180.9	10655.7	6448.18	18753.8	41762.5	2831.25	193059	101646	312988	4118.47	54481	1499.04	34742.1
Sample 9	Benign		2324.46	7165360	9.77776	16815.1	36256.4	8020.42	75.0733	11238.6	27517.1	32819.6	1159.08	20913.6	32157.4	750.402	100695	361479	140771	157168	14894.7	605360	8235.53	792519	898736	156981	7690820	2213420	5772910	772629	117676	7919190	1298750	43614.1	138.877	58987.8	4013.03	17145.7	6.13182	25659.5	22877.1	5673.92	174861	46007	1283980		72990.5	5325.07	122.305
Sample 10	Prostate cancer	M1	794849	6146500	2521.26	24580.1	40098.3	20612.2	138.446	14299.7	44735.4	77433.7	4354.17	13442.9	62667.4	4237.59	145668	432672	1004.73	158570	34696.9	635960	12069.3	827474	1631100	231339	9185930	1668380	5202480	1090910	138082	7092930	962246	70571.5	488.934	54582	17979.7	23853.9	1944.61	1894.26	62692.2	6820.58	206196	128640	155487	6805.59	59033.8	9306.61	13311.9
Sample 11	Benign		727014	5612510	2597.67	14324.1	36180.4	13982.8	668.603	16463.2	12517.5	32936.9	5970.15	19660.7	56861.1	6608.93	67574.5	391816	46156.4	150119	8898.08	586043	10931.7	1066540	401951	87276.7	8059230	3366820	4410330	556511	119172	6378590	3277020	86707.4	1023.22	61024.8	29828.6	10052.6	5712.47	10164	20456	6013.98	88638	38209.2	469228	623.103	61428.6	700.204	25217.7
Sample 11*	Benign		718190	6148590	6329.9	13953.8	35262.8	20512	171.912	16310.9	10051.6	25655.6	7523.2	1820.19	56510.3	2124.74	64412.8	407686	58805.9	123757	8469.44	493820	16401.4	1210660	349122	87586.7	7080220	3109140	4364140	565830	116802	6420870	2906170	89766.5	4858.88	62479.8	23152.2	7184.01	10107.2	9400.05	24981.7	3348.17	86994.9	38617.8	465277	1521.81	58532.8	4878.41	36265
Sample 12	Benign		605925	5969990	64.594	17454	21460.9	9739.87	313.989	11822.7	10301.1	20639.1	3748.06	24267.1	21163.3	1299.25	77214.7	411030	77250.8	124823	9652.6	491455	13922.9	1148950	704484	70351.4	7475710	3182300	4760730	827665	117155	6660020	2992770	91794.1	3932.52	39634.2	26097.9	11016.6	8212.99	9103.38	20412.8	4268.27	91642	36164	640613	1353.13	58445	6846.04	38014
Sample 13	Prostate cancer	M0	707213	6293410	4510.4	20082.6	28502.4	19012.8	96.6774	14928.7	19853.6	46019.5	4221.39	10618.2	49176.7	1650.11	159559	396743	74682.6	132619	5690.66	517538	14241.4	919728	898912	73770.8	9630490	3519180	4796880	1220100	113479	6754340	3034370	77521.7	1507.6	47828.3	25721.1	16240.2	6143.68	3918.05	32352.5	3932.04	111300	60359.8	579103	814.023	64008.7	4022.46	26499.9
Sample 13*	Prostate cancer	M0	701732	6519610	4311.32	19168.4	22442.5	18572.9		13267.1	17212.5	41869.9	3540.85	9322.04	49839	1867.6	159446	423876	79735.5	130604	8766.2	520384	15693.8	1013990	895890	77858.1	9116090	3517610	4785960	1329040	125892	6688070	3055370	94253	2274.46	48146.1	41510	15935.6	9344.46	7209.52	46701.5	3554.87	114837	61221.5	590434	435.659	62991.2	6581.11	37585.7
Sample 14	Prostate cancer	M0	559920	7438480	3.49986	16573.8	16760	9443.23	304.609	11037.8	14282.7	25236.4	2221.57	23191.3	19067.6	1255.49	96415.8	423760	59005.1	114964	11717.7	460734	11033.6	836352	763100	130367	12447300	3104850	4937270	689893	113552	6842210	2840210	82519.2	1600.16	40756.4	57138.6	9291.65	7305.54	26667.4	35978.5	4909.82	119481	39801.8	641421	1397.89	62369.2	9019.63	37203.9
Sample 15	Benign		611757	6609750	218.689	17888	29853.3	11401.6	1512.74	94.4019	19524.9	31226.5	4361.6	21542.4	28685.7	1129.87	76902.3	378925	4312.48	139564	11619.8	551228	8945.74	1000380	929200	98420.8	8277880	3202280	4831010	934604	110867	6724540	2803100	67111.1	578.34	21081.5	15354.9	17200.8	1981.67	23812.2	13307.6	5019.85	150724	74845	176242	3503	64456.8	3274.44	21156
Sample 15*	Benign		614185	6959890	58.3305	17204.8	24407.1	9779.05	521.315	1.25811	19065.6	30591.3	22.646	22061.4	22796.3	1108.17	78637.3	414063	7787.81	125305	21831.6	505804	10268.9	1135570	957693	104863	8456860	3150420	4793810	1048090	122129	6579280	2964510	97620.5	666.683	17353.1	26527.5	18272.2	6795.85	23323.5	23898.6	6507.74	160435	73576.9	177014	6135.68	62452	3392.43	32302.6
Sample 16	Benign		776569	6121530	1511.58	16221.3	23455.6	25555.1	173.079	0.98131	19688.6	38177.6	4539.54	20472.8	49444.1	2509.09	94363	425633	8645.22	137745	19163.6	529154	11127.1	1398570	448877	123111	6749400	3137460	4604610	352542	126950	6535920	3026870	94747.4	320.398	14917.6	26699.4	13659.1	4420.19	7550.69	18601.2	5517.29	104410	47812	194303	5588.31	65458.1	4468.27	30952.5
Sample 17	Prostate cancer	M1	2966.59	5482750		24530.4	18891.4	1737.99	310.408	17330	36212.2	55652.9	1321.31	19815.5	29428.8	591.579	158995	375527	69851.3	135033	4727.76	549601	8721.44	1204700	835052	118711	11982800	3623100	5458660	2547690	106046	7344440	2676160	47866	876.174	57779	21917	6614.83	915.683	24635.3	65649.6	3198.37	328953	163582	648479	490.963	59405.2	8959.29	25662.4
Sample 17*	Prostate cancer	M1	557671	5654370	0.834514	26090	15740.9	5189.63	223.65	16895.8	37052.2	58556.3	1744.97	21661.4	36512.3	1158.62	153920	386621	87871.5	113760	8274.52	459504	12106.7	1289020	873305	142295	9880560	3454670	4653250	2719500	117083	6311230	2819000	96415	2127.91	50718.5	38309	8796.71	7822.42	24065.3
Sample 18	Benign		693046	6296300	3551.66	22950.6	17499.7	16158.5	164.97	11648.4	16252.5	39441.3	5168.87	8365.31	50802.7	1554.46	111303	440293	36589.2	120197	18746.2	491711	13407.1	1233550	787275	217549	8036920	3238160	4501780	1077080	118410	6499400	3033530	134144	553.85	8770.48	25283.6	17995	6258.9	48179.3	31579.1	5597.65	258681	100994	333981	4576.4	57822.6	8183.41	33812.1
Sample 19	Prostate cancer	M0	784491	5507000	1616.69	11444.7	64583.7	30698.3		8817.52	22330.1	33347	1924.01	5968.25	48418	3263.32	111956	385157		103600	24412.4	431517	6475.7	1121590	1148970	64829	7094300	2560870	5704280	941797	122873	8145460	1653960	64034.4	201.538	68113.9	2108.78	45012.7	786.562	1405.28	26346.8	5062.27	96318.1	38095.2	534822		76774.9	1772.31	130.075
Sample 20	Benign		679432	5735180	2437.38	17344.6	25222.6	16684.5	502.99	14009.1	12449.3	32056.5	6361.17	11554.5	54299.6	1568.55	101124	382000	173134	152995	1581.04	585730	20746.4	787347	949373	100582	8372680	3271100	4502750	769559	115344	6435890	2923340	72548.5	1781.32	11375.1	20988.6	14633.9	2888.24	22212	24969.2	5869.75	166808	55319.8	1247100	196.957	59457	10557.8	29438.6
Sample 21	Prostate cancer	M0	12435.5	5237420	6.40334	10193.4	14171.3	12726.2	646.204	4456.32	12783.7	19684	2636.04	19627.4	37239.8	4821.71	57802.5	408129	35153.1	122215	11221.5	489558	10532.3	1081710	734107	66209.7	6704950	3409640	5238560	1157370	115936	7289250	3135830	103914	1643.52	20667.3	36914.2	32796.6	6850.1	23093.8	38403.5	4057.58	193756	80463.5	360074	5577.44	55311.9	8897.84	36363.9
Sample 22	Prostate cancer	M1	107869	5028260	18072.2	38438	1816.17	418.151	15207.4	19149.4	14946.6	2727.74	2340.95	32.5228	24550.3	129061	145611	280047	7859.84	91345	145212	242806	275652	334007	2955230	100171	10384800	774.508	7419410	1078510	1109120	9069800	132347	94743.1	147663	350.085	37991.5	15835.1	188381	7445.63	67447.2	39050.8	243415	46.2289	22170.3	125694	3411.41	105177	44221
Sample 22*	Prostate cancer	M1	10114.8	4779870	38509.3	30743.6	4374.08	1122.36	17540.4	19391.7	21256.6	32.3273	8203.45	34.7518	20254.9	143132	145436	278859	780.704	121767	165373	267464	310275	367836	3125770	101686	9852890	241147	7219710	1142340	1144400	9090470	272131	132977	134256	380.452	31609.8	12729.5	196895	3936.65	71182.5	35302.2	247031	83.8489	26568.6	128525	1323.2	116082	50667.8
Sample 23	Benign		130188	4222060	24306.2	19725	86.1881	1710.48	17998.5	6000.7	17134	284.539	4647.37	8.26461	36416.2	173724	78924.7	331455	5314.44	183055	203417	485003	343935	277588	488940	167294	9170440	213442	5742930	833660	1304630	7382210	91816.3	100808	157024	154.961	20548.8	9812.75	226712	10168.4	52298.4	41796.2	222395	50.7683	20517.8	150347	5353.99	130107	33211.9
Sample 24	Benign		96450.3	3135460	16159.5	10550.7	69.4171	2466.9	16856.5	2279.9	2025.37	5191.88	2672.79	197.626	29815.3	96417.5	24182.2	264597	3481.71	107786	136442	279253	254704	291682	303.168	100777	3299440	139567	7185450	232095	947881	8550200	72357.1	77859	120333	51.4725	14128.7	7775.18	167318	6870.87	12336.2	32447.8	87927.3	2289.58	7631.86	113507	3289.05	102536	36316.9
Sample 24*	Benign		87349.3	3379650	20604.5	7720.15	204.731	3608.95	16770.7	2223.17	2305.06	80.4724	4208.94	137.987	26905	96736.8	22702.7	258998	4901.95	85938.9	121128	237860	262941	345399	1050.4	101144	3672290	154149	6931800	238179	1010800	8624850	157087	114335	128193	185.323	22067	11297.1	176291	3828.12	9122.02	30625.4	89235.2	4166.58	5780.29	115580	2685.89	101873	43708.6
Sample 25	Benign		90848.4	3261920	21254	13129.4	342.946	1674.69	19131.1	4561.25	3597.16	236.791	5372.97	119.654	23887.9	111793	75710.5	254103	4633.55	105569	139834	287027	256034	256585		94862	2461980	157622	6722910	543465	944856	8156740	144406	75984.4	121515	177.536	20794.3	11259.1	165204	11077.2	14621.5	29349	194749	3206.63	10733.4	107121	1489.38	81565.6	31248.1
Sample 26	Prostate cancer	M1	343.287	4059070	49221.4	11334	2291.61	3637.48	19695.2	184.147	6073.57	1.26301	4876.24	730.021	33636.8	124274	42695.9	346757	225.827	146045	180755	381422	338861	366622	347.328	2.27342	2687240	238370	6069460	331033	1293810	8204350	97765.7	147828	172951	861.627	37676.4	11809.2	230168	6928.88	17546	39996.6	117249	3402.05	5704.77	144738	2663.19	115183	49965.5
Sample 27	Prostate cancer	M1	107747	3455950	19631.2	26726.1	3928.02	2168.42	13895.1	14.14	41414.5	27373	3224.14	235.182	19947.6	119024	210102	263075	7176.9	97319.8	147544	224793	253957	283181	1502240	22.2498	10270200	275279	7165050	3016490	1040050	8761250	181972	91844.7	120536	41.5883	65535.1	16015.3	177737	4604.87	88940.8	35246.3	670652	5198.33	32714.8	126316	1565.39	108118	43778.6
Sample 28	Prostate cancer	M1	22781.8	3154640	34734.4	21991.2	5219.33	2663.1	14861.8	44.969	35899.7	9032.35	7419.5	24.1392	15592.4	111365	195405	247596	1985.06	131843	146509	296529	262068	255459	1526130	14.9897	10709400	268580	6701420	1741340	1021890	8267990	248270	116564	123502	195.255	34579	10812.6	176085	9411.76	65570.9	37098.5	648543	565.909	25556.4	120956	2351.04	95618	37447.5
Sample 29	Benign		23448	3101120	36532.7	17029.1	3890.69	1782.57	14974.6		22332	58.3273	7263.6	2.90668	17841.6	134799	207826	237181	161.03	170808	139713	320618	262033	124640	1111110	343552	5306680	246455	6035020	1452760	982246	7482530	133504	109453	122935	173.432	20519.4	9380.43	172941	28476	27151.3	31079.9	724974	861.539	36775.3	112248	2982.45	98901.3	18146.8
Sample 29*	Benign		97495.2	4175910	21117.8	20829.9	936.713	3624.27	17945.4	121.23	16398.7	1539.48	4410.23	69.4028	24986.4	111872	233067	283592	4346.92	88176.7	149057	230580	272609	302675	910112	377306	5138760	234316	6126620	1520290	1059230	7584150	105485	124293	132124	499.565	30826.1	11997.4	174463	21297.2	27790.4	33797.1	768012	17.3507	41740.8	131264	3049.44	99808.2	53591.6
Sample 30	Prostate cancer	M1	21138.5	3618240	31506.1	17032.4	4787.64	2044.28	15265	8.76602	23764.1	2875.65	4598.18	59.3699	19830.7	115223	226189	260957	1433.64	130418	150088	299860	281836	259076	1176390	207462	11805100	255516	6966660	1862920	1022450	8516730	196021	99753	120545	129.897	46292.8	12056.1	175677	2241.71	44479.8	33343.4	528842	3145.81	22202.1	123132	2152.26	96931.3	39539.1
M1; positive bone scan
M0; negative bone scan
* Analytical replicate
** Manually quanitfied metabolite
[truncated: 198 more columns]

## Sheet: Blood plasma
COMPOUND ID / SAMPLE ID	Cancer or Benign	Bone scan	No ID (RI:1146)	2-Methyl-3-hydroxybutyric acid	Urea	No ID (RI:1194)	No ID (RI:1197)	No ID (RI:1204)	Valine	No ID (RI:1231)	No ID (RI:1234)	No ID (RI:1234)	No ID (RI:1248)	Urea	Urea	Alcohols (RI:1275)	Phosphoric acid	Amino acids and Amino Acid conjugates (RI:1293)	Proline-13C5	Proline	No ID (RI:1300)	Glycine	No ID (RI:1307)	Succinic acid-D4	Succinic acid	No ID (RI:1317)	Organic acids (RI:1324)	Glyceric acid	No ID (RI:1330)	No ID (RI:1331)	No ID (RI:1430)	No ID (RI:1340)	No ID (RI:1344)	No ID (RI:1350)	Serine	Amino acids and Amino Acid conjugates (RI:1359)	No ID (RI:1375)	Threonine	No ID (RI:1388)	No ID (RI:1406)	Amino acids and Amino Acid conjugates (RI:1416)	No ID (RI:1420)	No ID (RI:1423)	No ID (RI:1428)	No ID (RI:1430)	No ID (RI:1447)	No ID (RI:1452)	Amino acids and Amino Acid conjugates (RI:1454)	No ID (RI:1462)
NIST Match			890	887	779				910			900		875	913		913	894	942	904	929	927		977	784		855	806	873						929	660		948			609					875	829		894
NIST R.Match			912	929	826				924			902		892	936		929	915	947	906	951	943		979	888		934	882	878						936	719		951			765					884	867		903
Sample 1	Prostate cancer	M1	11318100	564397	447460	108134	26547.7	26857.1	2105950	451489	351057	1371470	313313	79304.4	13804200	1734030	14712500	605222	4990580	1316770	21697.1	1398990	441634	5400830	154294	43286.6	37983.8	48572.7	237840	19097.8	59789.8	13411.2	3285.23	70474.9	811348	191943	59618.3	1283490	12597.4	31332.3	64255.3	30179.3	10512	54608	63703.8	880136	301299	487272	28125.4
Sample 1*	Prostate cancer	M1		428634	888594	68348.3	30556.5	39268	2190850	466906	370040	1412180	352360	251474	17204700	5220700	14076400	627183	5373790	1456910	899993	1568240	469222	5719930	196711	49938.3	48447.5	53137.6	267113	21686.9	65490.4	16807.6	3047.15	102143	879187	225518	80926.6	1392560	7696.07	27536.9	60126.2	26896.8	8602.84	56965.3	57442	888927	284571	588832	457616
Sample 2	Prostate cancer	M0	24573100	1083340	1089410	34308.2	28587.5	41082.9	2242220	475726	371885	1455800	358195	342169	18696300	6316470	13512100	561328	5506160	1657070	12819.9	1378880	472352	6027830	224911	71575.8	52217.6	56623.9	246128	19354.7	67201.4	21781	7511.29	99530	967915	404985	71855	1461180	14498.5	41214.2	60413.6	29700	22366.2	59813.6	58893.8	2035980	171735	487422	27579
Sample 3	Prostate cancer	M1	27950300	425638	919915	4677.02	23388.4	20096	1528170	425108	362169	1345220	334935	265084	18923500	4539240	10916000	324890	5270960	1764830	3889.56	1413200	457254	5775550	185367	78478.7	20315.7	57920.9	220564	21444.6	69723.5	11015.6	14172.1	82478.6	696044	377032	47536.2	1177150	24788.2	37829.3	68834.5	30284.5	29270	62508.6	62838.2	2344200	175579	562025	28031.8
Sample 4	Benign			552614	473903	99232.4	32194.7	38079.8	2574450	392064	339125	1197530	341177	70298.9	12737200	3830450	13535700	622295	4795980	1484600	389421	938301	437177	5355000	188340	65871.8								86567.8	559765	340388	85958.1	1137870	20832.4	31432.2	56581.4	26229.7	34729.3	52219.2	62614.9
Sample 5	Prostate cancer	M0	28218100	4979940	666268	86226.7	17759.2	32234.9	1498750	382874	412059	1039680	355762	160157	17024100	3476250	16316900	400327	5305140	996464	9302.08	999118	470485	6037270	166731	66307.5	14742.8	54469.2	224057	22201.7	69872	10691.6	2187.38	39983.3	569025	402711	53447.9	908264	6141.1	40173.4	66217.7	33165.8	28167.8	51718.6	57040.1	2403990	142104	327213	18349.5
Sample 5*	Prostate cancer	M0	28796900	4416910	959928	55460.9	31174.5	43966.9	1558130	492406	392861	1543480	335732	395544	18491600	3525160	13123500	394621	5352490	1058950	276011	1184320	479073	5934480	245614	84442.2	47961.1	63279.6	264615	21556.3	68588.8	10381.9	4384.32	113019	610318	370146	77904.8	920882	10191.9	46721.3	62823.5	30210.6	28625.3	58081	59038.2	2473510	140893	622800	167907
Sample 6	Benign		32561800	385897	1076700	63916.8	14847.2	35449.9	2489690	382295	344198	1123360	349802	222005	17259600	5175790	16547100	608342	5442140	1610070	5501.95	818307	409780	6498150	170937	87898.2	55830.9	76114.9	191061	22457.9	62189.2	24897.4	3320.33	57533.2	508783	399630	62225.5	1113220	4079.36	37486.7	57802.8	25208.5	25777.7	48938	48248.5	2643940	166466	720572	26592.1
Sample 7	Benign		22065300	409082	1063440	12299.1	27010.2	25827.5	2582600	465542	385936	1437310	360230	388189	19052300	4459920	13265800	682748	5314190	2107740	862.611	1823990	465312	6009410	161813	56647.6	22767.5	49515.7	222807	25557.8	69380.6	25305.4	13964.5	67731.5	994517	376445	54793	1767260	16568.8	32627.5	66940.3	29134.7	18727.8	65171.4	64241.3	1685950	284140	494310	29610.9
Sample 8	Prostate cancer	M0	24345300	699443	1043920	15420.7	20535.9	36205.6	2259330	469424	392346	1449260	314916	370275	20446600	5259860	13327000	527148	5546730	2054280	6476.03	1285460	471820	5933010	174472	72775.6	30437.5	37052.9	226286	25600.8	65299.6	38407.4	9645.15	87081.9	875601	396553	60303.1	1571620	16609.7	74707.8	73631.4	28153.6	19013.6	83275.1	54984.1	1958180	203876	516714	17349.9
Sample 9	Benign		24234400	1128690	1448780	62092.9	26023.4	45301.7	2881420	495708	433557	1437580	430486	426277	20543900	12657100	16062000	768356	5157880	1147140	22105.7	817448	511810	6812060	156117	68124.2	35671.8	91895.6	244618	26327.5	80172.1	24267.9	5457.32	53193.3	731941	295286	63653.5	1061530	10029.4	41621.9	71506.2	37970.6	19110.6	60916.4	64363	1902580	208891	434864	36919.9
Sample 10	Prostate cancer	M0	27438600	478974	531152	87564.3	35551.8	28821.6	2163060	483856	394540	1508280	364293	76771.7	15698600	1731010	13692100	580078	5029510	1725650	1781.54	1332320	480960	5702630	144127	64324.1	39483.9	38372.1	254025	22141.9	63565.3	18615.5	4306.6	65462	792851	326395	64582.8	1236020	7029.65	33115.2	66737.6	30999.7	32138.4	51780.9	65148.8	2324600	268983	490676	19108.1
Sample 11	Benign		13284500	739430	628102	87658.2	43485.7	52616.8	3461480	529372	396369	1588320	439539	117909	15247100	2210830	15085500	961434	5517300	2230990	19905.8	1466410	499273	5982380	111532	53126.2	45530.7	56380.8	207572	14845.7	55142.6	11793.5	4423.9	66652.1	767012	186972	61297.1	1289340	17466.9	44051.6	54836.4	27461.3	10356.5	62183.7	53152	872595	212450	368753	16005.2
Sample 12	Benign		23038300	3292830	584071	97523.7	38111.4	22609.9	2115890	490602	378908	1549360	369817	82086.1	16263300	7346800	12292400	508325	4509360	1260730	0	864434	457518	5188660	146053	61351.7	42330	32872.1	243806	21218.5	62634.6	14862.9	3512.02				64566.5	911457	8287.8	30272.6	169328	31114.2	27396.4	62512.9	57331.2	1972240	202984	479117	12608.5
Sample 13	Benign		23978300	5914070	885107	49206.1	27468.3	29990.7	1846130	469841	367657	1454120	361837	218919	17409800	9777150	9308790	395891	5381050	1292930	3171.16	1697610	483253	6038880	195450	69088.7	90544.5	92262.4	253819	23468.3	68939	21101	4919.61	131630	863583	331144	87708	1369700	7221.77	33245.9	66784.5	31111.7	24237.3	56786.2	58315.7	2066990	171918	433550	24757.1
Sample 14	Prostate cancer	M1	17949300	824060	566099	116088	29144.7	58898.9	2301370	452438	402477	1314300	411694	136623	16691300	7975980	15958600	614891	5269670	1480680	20858.5	1134580	510086	6286360	149360	49217.4	15754.3	59719.5	245731	28560.3	73985.5	13430	3696.01				61304.7	614798	15716.8	39254.1	65840.2	34194.6	13984.2	67733.2	67109.5	1420260	214673	392066	19171
Sample 15	Benign		30046800	330604	1055430	25070.5	16114.8	19090.8	2074150	433789	391584	1260700	342289	378979	20068200	7551530	13369700	463225	5773290	1537780	2044.08	2114140	472095	6318270	193350	81832.7	14209.8	76559.1	215567	26009.1	71358.3	18438.5	7089.05	56835.1	900628	439058	55863.3	1308200	8901.89	31156.7	90695.7	31964.6	26908.9	55390.9	61199.1	2501950	222300	422502	20086
Sample 16	Benign		33712200	426750	452416	77259.6	26423.9	37734.8	2249660	425484	380126	1179360	417999	72680.4	16004400	3043930	15526100	468061	5307130	1456890	23950.3	1262430	481034	6200280	114485	83182	27467.6	50363	233757	28290.9	74551.8	24935.1	11365.2	44344.2	818946	390685	61445.7	1776920	18716.3	38417.9	72177.9	27524.8	39280.2	59049.2	58735.2	3315640	199383	410929	29717.9
Sample 17	Prostate cancer	M0	24888400	836793	387598	101284	31190	42976	1220880	521669	396187	1613000	492358	36542.9	8691160	9737370	13758700	162209	4126340	626547	8891.58	627555	473740	6014490	187715	70183.8	45244.3	70795.1	254595	22420.8	68961.2	15383.9	6008.33	79750	290520	307420	74415.4	421125	12910.9	32732.7	68781.5	29254.9	27709.8	61680.6	64622.3	1968670	121018	521804	23836.5
Sample 18	Prostate cancer	M0	8924610	3350330	704018	49520.3	30398.6	19687	1418160	513575	364306	1556050	317774	106145	16306400	6781950	5886000	363467	5733280	1443120	18907	1045250	481307	6217320	198102	39696.3	57881.3	15737.4	242751	26729.9	70607.9	12318.6	1300.12	76467	661304	229860	83776.5	973049	1051.25	22624.2	62565	30018.6	816.361	47316.2	54517.6	563123	151079	381395	28101.2
Sample 19	Prostate cancer	M1	13412500	1144060	1116180	49928.3	28266.1	46555.6	1671090	486033	373263	1474810	384839	393930	18064400	7269110	15475900	376097	5301450	1272540	1428.93	1358760	479912	6047570	189291	52165.8	48190.2	95560.6	247580	21926.2	68136.7	17028.1	7337.22	87339.5	654544	245204	70712.5	837983	14626.1	52624.5	66819.2	28638.3	8856.04	68816	56707.1	1004160	210258	453116	20236.7
Sample 20	Prostate cancer	M0	24959000	544933	1096200	46401.1	24466.4	47491.4	2629220	510261	398296	1539920	392628	308401	17892200	4621670	12947000	670289	5142290	1922260	1621.66	1006210	487422	6178870	146417	76916.9	45358.6	107650	233940	25744.9	70790.1	14943.7	5994.05	78303.1	741572	356343	72006.9	951692	7131.34	42036.1	80878.5	30354.6	23891.8	57869.6	66037.7	1997700	190895	589776	16204
Sample 21	Prostate cancer	M0	27359000	622364	445763	107333	33806.5	48334.8	2373530	440916	340652	1313980	379024	83316.6	14304700	8399380	15019400	524686	5108440	1658490	21894.2	1007950	442478	5561790	128402	55760.6	60123.5	52883.7	231138	22661.3	63818.8	19745	10174.2	54774.5	556087	309856	59447.2	923879	22157.9	30469.2	75818.3	27833.1	29005.9	58835.4	62076.3	2459470	223869	500472	31561.7
Sample 22	Benign		17101500	391799	943623	33272.7	31631.9	33411.9	1804950	470432	364560	1456620	361227	297449	18809600	9177560	11213200	478808	5460840	2045360	1414.23	2027940	465813	5832500	166018	57151.5	41267	42511.8	240419	22345.3	65875.9	22153.3	9182.56	86159	773303	261235	69908.3	1562500	14039.3	53114.1	83500.7	30503.7	14173.8	57513	65923.5	1274240	246345	468785	17993.8
Sample 23	Prostate cancer	M1	19999700	2793850	392344	105944	38585.8	60834.4	1176050	479111	363912	1463430	472132	47539.5	10450600	9021320	14488500	280416	4415330	994390	0	945825	440895	5606870	143310	28485.3	37135.8	40259.5	223705	20789.3	64326.1	12206.6	8442.53	78459.2	703405	279821	60830.6	643578	20073.8	38372.3	58657.4	31202.1	22586.1	66005.4	56315.5	1692370	120786	502747	13291.6
Sample 23*	Prostate cancer	M1	20782100	2899480	457125	88046.6	34561.4	70160.7		480326	379718	1454820	526618	43178.1	10775700	10085800	14833700	286624	4700530	1053880	18367.8	1020260	473926	6104330	191372	72173.8	71163.7	43130.2	247360	27457	73420.6	15246.9	13075.1	107637	733579	304960	78855.7	691823	23987.7	41520.7	62698	34439.4	23390.3	66208.7	64496	1699590	121780	581840	30836.1
Sample 24	Prostate cancer	M0	23806300			51765.8	28809.2	34662.1	1885990	491292	401938	1478320	346797	428779	19191500	13152500	15718100	535916	4975640	1136110	13155.6	951447	497376	6261160	143753	75091.4	49941.6	59576.8	234804	24379.2	71897.8	19322.5	6478.3	87021.4	712521	374470	75182.7	707062	9912.24	41838.2	67687.9	38195.1	22747.9	71211.2	62026.4	1922420	160695	626514	29392.6
Sample 25	Benign		23969000	2073380	870320	42375.8	32825.2	32015.6	1432010	451995	359510	1383220	408234	172806	16829100	9089190	8981300	394184	5243640	1091600	10192.1	1462410	476847	6050800	199929	75307.9	84084.5	90693.1	235953	25053	70155.3	20931.6	9004.93	86395.4	698370	327818	77975.8	876293	13063.4	36838.7	69197.5	27700.1	22432.7	66524.8	55281.1	1996110	181250	625086	31969.2
Sample 26	Benign		11455100	1190300	341095	102385	17274.9	41682.8	1835010	304978	389051	795879	366419	55830.2	9956210	9570880	14156300	362396	5254430	1196960	16901.4	1327140	460141	6283450	145585	35497.2	17769.5	47631	230933	26016	77237.3	16004.6	11312.3	29926.7	524388	333620	35517.8	1180640	21952.7	19355.5	60366.7	34282.2	8401.53	49267.9	62701.5	676114	175118	199245	20873.8
Sample 26*	Benign			970012	571037	43788.5	28195.1	37138.2	1721720	441506	357027	1414010	380230	46966	9980460	8490100	4810090	342929	5133470	1199770	1011470	1428800	449380	5628570	173857	43465.9	22114.8	46783.6	262204	23610.5	67150.6	18158.8	14348.9	87304.8	491137	117934	40203.1	938803	21496.8	17690.9	50583.6	24008.2	8299.91	47298.6	56753.7	794371	191182	492049	576416
Sample 27	Benign		22539200	383761	820772	36812.2	27476	25433.9	2066920	469136	370736	1433530	365827	172886	16435600	11581800	13415600	528360	5086550	1712560	12331.3	1251080	458435	5750180	147766	69700.9	35570.6	80474.7	238007	23311.4	66604.5	19216.9	11822.9	78117.5	667896	295096	64522	1134930	17544.1	41883.5	62896.2	29883.1	21143.6	60162.3	63208.2	1827210	245281	517923	27408.1
Sample 28	Benign		9686370	375843	1229000	27977.4	29239.6	34544.3	2083290	446576	389314	1397020	301969	520964	19280200	9820790	14720200	580089	5110750	1984240	3683.87	990000	490372	6275680	154636	52820.1	69381.8	78713.6	228339	28635.3	73903.7	18736	9436.12	73384.8	502173	205774	73187.9	941792	17269.2	43857.1	58080	30927.4	3914.72	69620.8	54600.2	586369	123680	498103	29788.5
Sample 29	Prostate cancer	M1		375903	638819	46274.1	30224.3	48936	2049400	445214	367278	1419340	442268	69318.9	14213400	2716870	12863300	590532	5084660	1764130	1002970	2001880	469392	5652540	212240	89265.6	30205.9	38058.8	257632	24267.7	66907.8	16254.3	15603.8	95518.1	811614	366716	60409.2	1413510	23331.4	47701.9	81941.6	28110.4	36383.9	65560.9	57360.4	2941200	178617	560317	630568
Sample 30	Benign		23371500	784393	550117	45002.8	33567.8	77254.8	2825790	454678	374378	1377350	395861	58112.7	7208880	6600920	11573000	597970	5084870	1540960	13452.2	1245180	460243	5860870	130765	52756.2	11369.1	67961.7	245848	20470.7	70227.2	7497.83	18320.9	50905.1	773743	282571	17350.1	1378010	31225.3	25064.9	50351.3	28150.7	30553.3	59045.6	60896.3	1994600	222623	447248	3.24014
Sample 30*	Benign		23618800	758852	501784	38865.3	36693.3	80688.3	2828160	449807	378582	1348010	367234	3842.39	15952900	6136640	12972600	539554	4948590	1507820	16208.3	1227720	446188	5629370	156325	51849.5	3427.62	66839.1	249941	21080.5	68378.1	7836.64	19492.2	44638.2	758016	250917	6717.57	1315710	30071.6	410.779	48395.6	26118.7	29982.1	59915.5	54203.6	2002400	208218	500960	34456.4
Sample 31	Benign		26709400	554219	1119850	58728.3	24501.9	24483.4	2180010	436301	431221	1278570	401920	299417	17747500	5476660	14491300	751690	5005520	1741060	1359.38	1301370	522813	6159850	217950	71644.9	14706.3	72102.5	237898	28593.5	80926.4	21703.1	3769.26	45415.6	1065340	322042	61118.8	1921990	5343.64	30704.1	87820.1	37928.4	22791.5	59985.5	70372.7	2005390	261911	471589	19162.9
Sample 31*	Benign		24013500	545258	1086450	51248.8	39599.7	53640.7	2094050	498190	387323	1540460	497845	227177	17192500	5456000	9280190	678264	4487970	1633020	55663	1422050	496246	6165410	194236	74028.7	47638.7	71998.1	255790	22909.7	71939.3	18353.8	5578.91	90016.9	1039060	242419	66310.7	1805070	12726.5	32855.5	85265.8	37689.7	23760	60158.5	72268.6	1893550	250062	570696	36397.2
Sample 32	Prostate cancer	M0	26649400	363352	1098430	31636.8	27461.7	23389	2195870	467616	371524	1395240	320133	395315	19028700	8858360	13081000	640946	5549990	1451690	15623.7	1270170	467530	5939600	187291	68360.8	35974.6	72863	215141	22006.1	67691.1	24730.7	6602.92	66471.7	609520	365710	64217.7	1427840	9243.58	32339.4	63548.1	31890.5	26079	67456.9	56727.5	2153550	241448	406599	34668.4
Sample 33	Prostate cancer	M1	19910900	499688	620770	51423.1	32797	45982.3	2328280	448854	331900	1369430	386988	106046	14634900	2980910	12279400	359838	5053830	2194990	15813.3	1342420	443659	5577300	134352	54725.8	40805.2	98862.9	234248	18582.9	62769.3	17062.6	9312.52	74576.3	672795	267738	62026.2	1144290	18396.9	27269.1	57734.1	27863.4	21493.9	59049	63401.6	1782400	213473	416073	26319.3
Sample 34	Benign		27802000	676301	631221	69011.7	31886.9	55242.3	2690350	466590	357852	1390010	357506	113030	14254800	3880760	15411300	728796	5288800	1758580	7109.45	1413030	452692	5659260	127357	63016.9	35864.9	133965	246272	20565.6	62240.3	18211.4	4675.53	59103.2	1115460	284791	58251.4	1762150	15282.4	25935.7	70190.2	24927.8	29225.5	52768.4	62360.3	2560000	248433	459043	23148
Sample 35	Benign		24767700	711705	1091990	45281.1	25709.1	44407.6	3615520	508641	385471	1575590	365661	247178	16223200	3896210	16728100	1043450	5494030	2472860	16967.8	1159440	475973	5829770	162664	69691.8	47913.8	48212.2	233945	21889.6	63105.7	21693.8	5813.45	79005.5	1193890	346850	73846.6	1549130	11867.9	37690.7	87666.6	30023.3	23901.2	66823.5	63021.4	2084300	224929	562650	15554.4
Sample 36	Prostate cancer	M0	20960000	3818450	1116120	66285.2	29986.6	55350.6	1726150	514787	396104	1570880	453712	272266	18869600	4234900	16263600	374194	5055660	2468520	3580.31	1249900	488836	5987090	212412	59918.2	52853.2	60167.9	265211	27712.1	70410	20564.9	5392.72	91467.5	776230	274708	71843.7	1072760	8224.56	33191	67560.4	34317.6	20913.1	63803.1	67098.8	1642220	154572	487233	21002.9
Sample 37	Prostate cancer	M0	24907700	366783	840305	15022.2	24540	23348.6	1930740	475617	389516	1475020	373641	198637	14597800	4835470	11911500	419299	5455260	1355790	496.058	1352760	466935	5989370	208541	77485.9	35806	67789.7	240861	24151.7	68687.2	18314.1	10968.6	83513.3	637057	315616	66302.4	1280870	17032.7	36034.8	62065.4	31861.8	25006.7	60658.7	65472.7	2171150	168554	506161	12872.9
Sample 38	Prostate cancer	M1	19507700	648983	806847	94207	46897.2	92120.5	2780830	605521	450998	1797760	427683	534161	5577130	4817900	19032300										42007.7	92455.2	254269	22071.8	59062.4	53307.8	3141.73	71181.1	339492	137113	50725.8	828706	17776.3	64042.7	52649.7	25157.2	2369.68	67261.9	55684.9	1154080	159268	282950	38528.2
Sample 39	Benign		17562600	557726	848303	132643	31603.5	41607.7	2004080	518448	424599	1591090	531674	92424.1	16569300	9124470	17699600	623101	3920570	1815210	2721.14	918965	535169	6638400	163114	52612.5								68039	538001	200438	71203.7	864836	8591.23		66431.4	34294	17960.6	63884.3	70166.9	1239870	190350	541433	27257
Sample 40	Prostate cancer	M1	26292800	420719	1312020	15376.4	26250.1	50411.4	3330540	495506	400266	1538790	368086	413632	17869600	6457760	13912900	912384	5220810	2222800	1216.92	985990	470599	5908970	197174	69347.6	38451.2	62594.9	234720	25314.3	68891.4	30113.3	10239.1	77344.5	683603	389745	63631.4	1558520	16777.2	33736.2	57448.7	32101.9	24297	61017.3	60908	2141930	273883	524689	20645
Sample 41	Benign		17071000	636919	1128770	45116.4	23988.2	30573.2	2047870	446122	365770	1323450	293899	399301	19433500	5461300	12175000	444663	5485220	1470430	11312.7	985560	469967	5963250	144311	58996.4	76073.1	64220.7	235463	24095	69739.1	17312.3	6387.32	79754.6	545076	243694	75647.4	912498	10931.4	34419.3	72207.9	29212.8	13339.3	50739	70664.1	1193990	192621	522075	26433.3
Sample 42	Benign		27475600	471628	586582	73299.1	32319.6	53847.8	2377740	524336	406759	1590900	429374	85119.5	18440200	7879000	14812600	522963	5371560	1704880	22078.1	1315620	505039	6119350	140862	71118.8	45620.6	48129.4	253259	23768.4	70036.9	24253.6	5902.63	62612.2	439720	281407	65110.1	1245290	10792.2	36194.5	60993.8	28343.9	30286.4	59619	60245.9	2355170	175073	567286	31765.1
Sample 43	Prostate cancer	M1	22925800	853483	1342110	9012.24	31642.4	53433.6		376278	346600	1146740	226193	427683	15327200	10774700	14149500	1567460	5561820	2420590	27598.4	1417520	391155	5812810	175193	54452.3	12322.7	54597.1	187223	25598.1	61589.7	14701.3	15426.3	65602.3	820835	228615				28339	73438.9	28465.9	21045.6	63427.5	56879.2	2032920	241324	517885	23871.9
Sample 44	Benign		12154200	662597	1485320	56956	27257.3	62835.4	2329440	493928	404360	1511660	358805	609032	18341000	7226440	16540600	633532	4945440	2365790	15782.2	1593820	511084	6489640	175179	50590.4	107003	113698	238849	26260.1	73852.3	24149.8	4643.94	82149.7	628773	222619	81689.7	1261350	7877.83	37598.8	72128	35249.7	1488.98	57395.8	70203.9	813938	213912	680996	48108.1
Sample 45	Prostate cancer	M1	27298600	754739	1792320	37008.9	25347.9	34517.1	2187480	453071	388871	1421260	234020	949952	20858300	6695650	12144900	641921	5789710	1952000	270.249	1024130	456315	6089830	188540	66048	32838.4	109363	218291	21702.7	66334.1	31576.2	4072.73	67689.8	607473	313601	62347.1	1124210	8573.3	33968.4	70100.7	28307.1	23351.2	70384.9	53778.5	2220740	172451	521596	33318.1
Sample 46	Prostate cancer	M1	20779800	967979	1110500	53108.2	33995.3	62208.1	1987850	509728	393874	1592000	379914	343497	19454100	6566240	16706300	549199	5364600	1662910	502.465	1567400	493903	6043700	172235	58172.3	50257.6	52284.8	241647	25447.9	70738.4	17846.8	7564.55	77572.6	1009220	278854	71840.1	1293850	11207.7	37201.9	66944.4	27629.7	16705.8	60242.7	56219.8	1627770	185892	505367	15951.7
Sample 47	Prostate cancer	M1	13218000	411110	1524730	44412.5	37843.2	76787.6	2260790	486845	363816	1485330	279057	719842	18170300	8488750	11255300	616626	5147600	1584350	17.1885	1326790	455413	5560020	163419	44004.7	44556.5	66876.6	234258	25136	64654.6	28260.4	6854.47	77011.2	469156	149480	64143.1	972816	15333.3	43914.8	88221.2	28001	9770.54	66399.5	58656	1075850	202378	381659	34938.4
Sample 48	Benign		27695400	629339	1353400	24265.5	23308.6	19744.7	2182310	445711	380888	1333430	254356	597605	19663100	6443580	15403700	478436	5156770	1217350	35605.3	1256530	452157	5838250	206488	69837.4	21528.9	66320.8	213350	22795.5	66522.3	24520.4	7210.88	66735.5	620615	318840	56980.9	1281570	10049.2	39655.1	67438.7	30226.6	24545.3	51561.4	64304.8	2354530	192995	419203	32500.2
Sample 49	Prostate cancer	M1	30339500	557061	534135	384.802	30083.8	38894.4	2764140	413718	394346	1067940	224772	2129.08	8702930	1455690	16103800	64830.7	5555960	1897720	7267.36	1275960	441533	6249510	131444	0.868954	0	57165.2	253477	24696	75943.1	11992.6	18737.6	10813.1	692301	329519	3199.92	6965.83	43197	26388.8						2331210	2919.98	10959	24210.8
Sample 50	Benign		11819200	1313740	1181740	71476.4	24842.3	59576.1	4192990	489345	403452	1471880	403823	216627	15708500	4832070	18987400	1553670	5409690	1429760	2451.85	897267	490922	6268250	168330	45409.2	77237.4	96443.3	237019	27859.5	73642.6	18455.7	3639.61	64778.3	984440	188703	70349.8	1430910	8019.97	31040.9	68157.7	34037.1	6646.06	54637.9	53891.9	799689	272622	582590	30065.4
Sample 51	Prostate cancer	M1	14266700	430048	1108110	40348.8	27254.5	51988	2911860	440053	366051	1256510	439032	214527	17316600	10842400	16082300	859676	5059490	1741110	8006.87	901931	429694	6398080	168029	51335.8	25934.6	88785.4	205384	23819.9	65009.9	26413.5	8157.71	57880.7	697814	197869	47974.6	1408830	16330.2	29133.9	60653.8	28621.1	8895.37	55382.3	51779.2	984791	214921	519948	17042.1
Sample 52	Benign		30387200	281150	991531	11910.7	24345.1	21498.2	1964550	464676	366693	1455870	374036	274068	18131600	6724400	13394000	388944	5367270	1519610	5942.58	1553300	466219	5823170	200596	87796.6	27941.5	62744.1	237283	23516.1	68279.1	18353.8	13701.8	80810.5	924568	347717	59661	1808920	19996	38575.6	68588.8	28009	30168	65276.2	51509.5	2665880	208989	508684	36947.5
Sample 53	Prostate cancer	M0	18392000	344204	1050390	47922.9	27663.1	47192.6	2380760	492871	381699	1522280	402010	308774	17638100	4293500	14835900	670020	5036910	1630890	11102.8	1413570	467960	5928220	178358	59777.1	43696.8	69147.3	221175	20997.7	68566.8	17237.3	6081.9	76017.6	1069190	334566	63682.9	1207270	9219.13	32069.5	92446.3	29472.2	14396.4	63073.1	62819.1	1366370	166397	638388	36644.7
Sample 54	Benign		20537000	1055490	560434				3043770	457466	365257	1387930	448780	97879.1	15213400	8531530	13208200	1094060	4585800	1559390	24.8512	932919	454582	5504010	139726	57884.6	36322.2	67321	242289	22005.2	63663.2	18779.7	14515.9	83726.7	705476	228732	54945.9	1073870	23124.2	43158.2	71023.9	30544.2	25957.7	77834.8	60609.4	1780450	202905	534524	13791.6
Sample 55	Benign		25706900			62727.2	35222.6	23654.9	1475570						11715000	8670080	14410600	249975	4869120	1166350	29.3624	1262210	448110	5749070	179291	67079.4	20079.8	70661.2	254782	24222.9	67735.2	16329.6	18024.3	59661.5	829296	331851	46219.2	923776	13642.8	25029.9	79637.7	30321	29276.7	60697	52470.1	2273840	166313	383312	14796.7
Sample 55*	Benign		26414900			40907.4	27520.7	33167.2	1501320	472643	391947	1511230	456085	99614.1	13747800	8551900	12972100	301967	4957980	1136540	43645.8	1411180	448484	5773390	209801	80877.7	40907	67547.8	270217	23246.7	67314.1	15727.1	4818.8	115696	853177	363103	74594.7	944972	13251.2	31546.1	78608.8	35145.2	25346.5	66133.9	63668.4	2231260	154649	455772	31666
Sample 56	Benign		12753200	3158210	526038	73965.1	33150.6	35998.9	1914340	486271	358723	1426600	381232	82105.1	17916800	7988400	12108400	356168	5138840	1204000	19587.6	1344590	470930	5748340	123914	49479.7	44788.9	71609.3	248286	23346.8	66454.6	17628.9	8228.79	76406.8	623651	216799	68360.8	1059340	17492.8	33907.9	71836.5	30972	11788.8	58671.1	56567.1	910464	140546	398012	28682.9
Sample 56*	Benign		12878800	2606860	844682	33348.7	29568.8	27451.1	1887200	460922	368861	1439280	321722	283783	19420600	8585030	10396400	346634	5374950	1285110	48312.7	1424360	467186	5812290	231191	57036.6	39215.2	77865.1	259168	20252.6	66436.7	16297.8	8612.72	98950.2	618934	227266	71561.2	1040130	16173.7	30918.4	70892.7	32479.3	9920.39	57293.9	61509.3	940277	130637	436602	35528.3
Sample 57	Benign		27991200	742544	1572240	32550	27904.2	33664.1	3451820	486886	379034	1492240	258508	901081	18656600	8233590	13027700	822594	5580050	2174790	4436.92	1027670	473202	5920310	132489	63721.4	46491.8	49657.9	242503	23897	67470.2	23040.8	8633.74	70984.6	787381	382556	64122.5	1201880	14359	36427.4	71846.9	31028.3	25094	58080.1	57277.3	2313360	217479	520347	16851.9
Sample 58	Benign		29448600	633092	1210010	13806.3	23252.1	42977	3316620	466433	388509	1392360	367698	392918	17615700	4784850	14869700	1067770	5620440	2109080	490.438	1247950	471566	6083250	229218	72676.9	27010.5	88395.7	235466	28671	71308.2	23757.9	13874.2	73410.3	689306	464993	51340.9	1539870	20474.2	45529.7	84674.5	36470.9	28394.2	67313.8	67553.4	2380260	208120	481063	21050.6
M1; positive bone scan
M0; negative bone scan
* Analytical replicate
** Manually quanitfied metabolite
[truncated: 175 more columns]
